# Supplementary material for: Multi-Analytical and Non-Invasive Approach for Characterising Blackened Areas of Originally Blue Paints
Source: Molecules. 2024 Dec 22;29(24):6043. doi: 10.3390/molecules29246043 (PMC11678357; doi:10.3390/molecules29246043)
Supplement: Supplementary file 1 [file molecules-29-06043-s001.zip]

Archive with 33 entries (33 files):
- Figure S1.jpg
- Figure S10.JPG
- Figure S11.jpg
- Figure S12.jpg
- Figure S13.jpg
- Figure S14.jpeg
- Figure S15.jpg
- Figure S16.jpg
- Figure S17.jpg
- Figure S18.jpg
- Figure S19.jpg
- Figure S2.jpg
- Figure S20.jpg
- Figure S21.jpg
- Figure S22.jpg
- Figure S23.jpg
- Figure S24.jpg
- Figure S25.jpg
- Figure S26.jpg
- Figure S27.jpg
- Figure S28.jpg
- Figure S29.jpg
- Figure S3.jpg
- Figure S30.jpg
- Figure S31.jpg
- Figure S32.jpg
- Figure S33.jpeg
- Figure S4.jpg
- Figure S5.jpg
- Figure S6.jpg
- Figure S7.jpg
- Figure S8.JPG
- Figure S9.JPG
